# Supplementary material for: Repeatability and degree of territorial aggression differs among urban and rural great tits (Parus major)
Source: Sci Rep. 2018 Mar 22;8:5042. doi: 10.1038/s41598-018-23463-7 (PMC5864914; doi:10.1038/s41598-018-23463-7)
Supplement: Supplementary file 1 — Supplementary Dataset 1 [file 41598_2018_23463_MOESM1_ESM.xlsx]

## Sheet: Fieldwork 2015 data thesis
Date	Time	Hour	Day	Habitat location	Playback experiemtn repeat	Individual bird ID (U = urban, R = rural)	Habitat type (Urban = 0; Rural = 1)	Location	Noise level (dBa) 1st measurement	Noise level (dBa) 2nd measurement	Noise level (dBa) 3rd measurement	Noise level (dBa) average of all 3 measurements	Flights	LatSing	LatFly	Time5	Approach
2015-03-09	12:00:00	12	1	52°35'09.2"N 1°10'25.1"W	1	U1	0	Leicester	51.8	55.7	52	53.1667	4	71	21	272	0
2015-03-09	14:00:00	14	1	52°55'13.6"N 1°27'59.2"W	1	U2	0	Leicester	53.7	50.5	54.8	53	1	254	6	128	4
2015-03-10	11:23:00	11	2	52°36'00.7"N 1°06'28.6"W	2	U1	0	Leicester	52.3	55.8	52.1	53.4	0	48	47	65	4
2015-03-10	13:02:00	13	2	52°38'58.3"N 1°08'16.4"W	2	U2	0	Leicester	42.4	48.8	43.5	44.9	0	72	23	0	12
2015-03-12	14:00:00	14	4	52°40'18.7"N 1°13'57.8"W	1	R2	1	Leicester	51.7	47.6	44.4	47.9	0	40	16	0	10
2015-03-12	14:45:00	14	4	52°34'21.9"N 1°08'03.5"W	1	R3	1	Leicester	49.8	50	52	50.6	3	193	189	111	4
2015-03-13	12:38:00	12	5	52°36'16.2"N 1°09'15.1"W	2	R2	1	Leicester	45.4	41	40.3	42.2333	2	104	114	10	4
2015-03-13	13:24:00	13	5	52°38'58.3"N 1°08'16.4"W	2	R3	1	Leicester	47.1	43.8	44.9	45.2667	0	19	175	0	10
2015-03-16	11:55:00	11	8	52°34'21.9"N 1°08'03.5"W	1	U3	0	Leicester	53.1	53.3	51.8	52.7333	1	151	150	134	4
2015-03-17	11:10:00	11	9	52°36'00.7"N 1°06'22.5"W	2	U3	0	Leicester	50.2	50.6	50.1	50.3	1	43	48	142	4
2015-03-23	11:25:00	11	15	52°55'13.6"N 1°27'59.2"W	1	R4	1	Leicester	51.2	47.1	48.4	48.9	2	159	76	156	4
2015-03-23	12:35:00	12	15	52°37'12.0"N 1°07'14.3"W	1	R5	1	Leicester	47.6	50.5	46.2	48.1	8	23	27	245	3
2015-03-24	11:30:00	11	16	52°40'04.7"N 1°13'36.9"W	2	R4	1	Leicester	50.1	48	49.5	49.2	0	85	120	104	3
2015-03-24	12:12:00	12	16	52°55'56.0"N 1°29'41.4"W	2	R5	1	Leicester	43.4	41.5	49.5	44.8	3	28	40	246	3
2015-03-25	10:55:00	10	17	52°40'04.7"N 1°13'36.9"W	1	U5	0	Leicester	41.5	40.6	42.5	41.5333	3	217	78	156	2
2015-03-25	11:20:00	11	17	52°35'11.1"N 1°10'22.3"W	1	U6	0	Leicester	47.1	44.6	44.2	45.3	10	126	3	96	2
2015-03-25	11:50:00	11	17	52°38'56.0"N 1°08'18.3"W	1	U7	0	Leicester	45.3	44.5	48.3	46.0333	3	67	107	135	4
2015-03-27	11:02:00	11	19	52°55'56.0"N 1°29'41.4"W	2	U5	0	Leicester	52.2	48.5	46.2	48.9667	0	51	115	0	8
2015-03-27	11:40:00	11	19	52°38'56.0"N 1°08'18.3"W	2	U6	0	Leicester	51.5	48.7	48.6	49.6	3	201	13	222	4
2015-03-27	12:07:00	12	19	52°35'09.2"N 1°10'25.1"W	2	U7	0	Leicester	47.5	47.5	47.9	47.6333	0	64	145	12	4
2015-03-28	11:40:00	11	20	52°36'00.7"N 1°06'22.5"W	1	R6	1	Leicester	46.1	44.4	44.8	45.1	0	26	300	0	15
2015-03-28	12:22:00	12	20	52°38'04.0"N 1°10'26.7"W	1	R7	1	Leicester	46.1	44.4	44.8	45.1	4	8	22	86	5
2015-03-28	13:00:00	13	20	52°57'60.0"N 1°31'22.8"W	1	R8	1	Leicester	45.3	43.1	41.8	43.4	7	9	37	195	3
2015-03-28	13:40:00	13	20	52°55'06.7"N 1°27'41.5"W	1	R9	1	Leicester	42.1	43.7	42.9	42.9	3	7	51	221	1
2015-03-30	10:35:00	10	22	52°58'06.2"N 1°32'04.1"W	2	R6	1	Leicester	48.2	49.6	48.8	48.8667	0	18	147	0	15
2015-03-30	12:21:00	12	22	52°55'06.7"N 1°27'41.5"W	2	R7	1	Leicester	48.2	49.6	48.8	48.8667	0	49	61	0	10
2015-03-30	11:31:00	11	22	52°35'11.8"N 1°10'22.6"W	2	R8	1	Leicester	46.8	47.9	49.4	48.0333	2	9	44	108	4
2015-03-30	11:47:00	11	22	52°40'55.2"N 1°06'12.6"W	2	R9	1	Leicester	48.9	47.6	48.2	48.2333	1	11	40	6	5
2015-03-31	12:12:00	12	23	52°36'00.7"N 1°06'18.1"W	1	U10	0	Leicester	52.9	53.1	58.2	54.7333	1	300	29	0	7
2015-03-31	12:46:00	12	23	52°34'13.4"N 1°08'07.0"W	1	U11	0	Leicester	52.9	54	52.4	53.1	6	30	39	152	1
2015-03-31	11:12:00	11	23	52°55'54.8"N 1°29'43.8"W	1	U8	0	Leicester	57.7	55.3	53.9	55.6333	8	6	7	277	1
2015-03-31	11:38:00	11	23	52°58'06.2"N 1°32'04.1"W	1	U9	0	Leicester	57.1	57.7	53.6	56.1333	4	28	79	211	1
2015-04-01	12:05:00	12	24	52°55'54.8"N 1°29'43.8"W	2	U10	0	Leicester	51.3	52	50.6	51.3	1	300	44	0	7
2015-04-01	12:38:00	12	24	52°57'57.6"N 1°31'23.0"W	2	U11	0	Leicester	53.2	51.6	52.1	52.3	0	38	95	0	8
2015-04-01	11:01:00	11	24	52°34'13.4"N 1°08'07.0"W	2	U8	0	Leicester	55.2	53.8	54.2	54.4	2	2	23	88	1
2015-04-01	11:36:00	11	24	52°36'16.2"N 1°09'15.1"W	2	U9	0	Leicester	55.1	53.6	51.6	53.4333	2	19	89	170	1
2015-04-02	11:13:00	11	25	52°38'04.6"N 1°10'31.3"W	1	R10	1	Leicester	40.7	39.1	39.3	39.7	0	83	221	0	12
2015-04-02	11:54:00	11	25	52°37'12.0"N 1°07'14.3"W	1	R11	1	Leicester	45.5	44.3	42.8	44.2	3	12	10	198	4
2015-04-02	12:17:00	12	25	52°38'44.6"N 1°08'10.4"W	1	R12	1	Leicester	45.7	45.5	45	45.4	3	59	15	105	1
2015-04-02	12:50:00	12	25	52°36'00.7"N 1°06'18.1"W	1	R13	1	Leicester	43.4	43.7	42.4	43.1667	1	14	17	50	2
2015-04-02	13:35:00	13	25	52°55'02.5"N 1°27'32.3"W	1	R14	1	Leicester	41.6	40.3	42.2	41.3667	3	300	132	59	1
2015-04-04	11:06:00	11	27	52°55'02.5"N 1°27'32.3"W	2	R10	1	Leicester	42.7	40.7	41.1	41.5	2	244	62	0	8
2015-04-04	11:51:00	11	27	52°38'06.7"N 1°10'32.9"W	2	R11	1	Leicester	47.5	47.3	44.3	46.3667	2	6	3	90	4
2015-04-04	12:43:00	12	27	52°38'44.6"N 1°08'10.4"W	2	R12	1	Leicester	43.2	49.9	47.3	46.8	2	143	99	160	1
2015-04-04	13:03:00	13	27	52°40'18.7"N 1°13'57.8"W	2	R13	1	Leicester	47.6	44.8	46.4	46.2667	1	14	24	227	4
2015-04-04	13:29:00	13	27	52°57'60.0"N 1°31'22.8"W	2	R14	1	Leicester	40.6	39.8	39.9	40.1	1	153	163	38	3
2015-04-05	11:56:00	11	28	52°57'58.3"N 1°31'27.1"W	1	U13	0	Leicester	45.1	46.6	43.6	45.1	8	95	94	163	1
2015-04-05	12:21:00	12	28	52°38'07.5"N 1°10'40.6"W	1	U14	0	Leicester	46.9	44.6	45	45.5	1	34	33	93	4
2015-04-05	12:48:00	12	28	52°58'04.6"N 1°32'06.3"W	1	U15	0	Leicester	44.3	51.2	44.9	46.8	11	39	18	212	1
2015-04-05	12:14:00	12	28	52°40'54.1"N 1°06'14.3"W	1	U16	0	Leicester	51.1	46.4	43.9	47.1333	9	93	82	181	1
2015-04-05	13:38:00	13	28	52°34'16.2"N 1°08'05.8"W	1	U17	0	Leicester	42	42.2	43	42.4	7	84	50	138	3
2015-04-06	12:23:00	12	29	52°38'04.0"N 1°10'26.7"W	2	U13	0	Leicester	48.4	41.2	40.5	43.3667	2	79	90	49	5
2015-04-06	11:40:00	11	29	52°55'55.7"N 1°29'46.8"W	2	U14	0	Leicester	50.1	44.2	46.5	46.9333	0	21	29	0	10
2015-04-06	12:10:00	12	29	52°35'10.0"N 1°10'24.5"W	2	U15	0	Leicester	43.3	42.6	50.9	45.6	9	11	25	254	1
2015-04-06	12:42:00	12	29	52°35'10.0"N 1°10'24.5"W	2	U16	0	Leicester	42.9	42.3	44.7	43.3	1	15	24	21	5
2015-04-06	13:03:00	13	29	52°58'04.6"N 1°32'06.3"W	2	U17	0	Leicester	43.9	46.2	46	45.3667	1	94	48	60	5
2015-04-07	13:05:00	13	30	52°38'04.6"N 1°10'31.3"W	1	R15	1	Leicester	41.4	40.3	41.1	40.9333	1	27	130	135	4
2015-04-07	13:34:00	13	30	52°55'55.7"N 1°29'46.8"W	1	R16	1	Leicester	41.7	41.2	41.3	41.4	0	57	41	222	3
2015-04-07	14:00:00	14	30	52°58'09.8"N 1°31'30.9"W	1	R17	1	Leicester	42.5	45.2	43.5	43.7333	17	25	35	213	3
2015-04-07	14:49:00	14	30	52°40'18.7"N 1°13'57.8"W	1	R18	1	Leicester	41.5	42.6	42.9	42.3333	2	70	86	125	3
2015-04-09	11:48:00	11	32	52°58'06.0"N 1°32'12.2"W	2	R15	1	Leicester	43.7	40.5	40.2	41.4667	3	72	190	81	3
2015-04-09	12:12:00	12	32	52°40'55.1"N 1°06'16.8"W	2	R16	1	Leicester	42.8	40.5	42	41.7667	0	300	57	48	4
2015-04-09	12:36:00	12	32	52°38'46.1"N 1°07'57.8"W	2	R17	1	Leicester	41.5	41.7	43.9	42.3667	6	37	39	83	3
2015-04-09	13:28:00	13	32	52°36'44.2"N 1°02'27.8"W	2	R18	1	Leicester	42.6	42.7	42.4	42.5667	6	38	77	129	3
2015-04-13	10:40:00	10	36	52°55'04.3"N 1°26'43.3"W	1	U18	0	Derby	64.6	60.2	62.7	62.5	8	5	15	93	2
2015-04-13	11:44:00	11	36	52°55'57.3"N 1°29'49.4"W	1	U19	0	Derby	60.1	59.6	61	60.2333	0	3	23	14	4
2015-04-13	12:10:00	12	36	52°38'07.5"N 1°10'40.6"W	1	U20	0	Derby	61.3	61.5	60.8	61.2	0	29	37	4	3
2015-04-13	12:39:00	12	36	52°34'16.2"N 1°08'05.8"W	1	U21	0	Derby	52.1	53.5	55.2	53.6	11	31	23	133	2
2015-04-14	11:22:00	11	37	52°58'06.0"N 1°32'12.2"W	2	U18	0	Derby	64.6	60.2	62.7	62.5	10	6	7	183	2
2015-04-14	11:49:00	11	37	52°38'46.1"N 1°07'57.8"W	2	U19	0	Derby	60.1	59.6	61	60.2333	0	7	26	0	7
2015-04-14	12:10:00	12	37	52°57'57.6"N 1°31'23.0"W	2	U20	0	Derby	61.3	61.5	60.8	61.2	0	17	68	0	8
2015-04-14	13:22:00	13	37	52°55'57.3"N 1°29'49.4"W	2	U21	0	Derby	52.1	53.5	55.2	53.6	0	29	38	0	6
2015-04-15	11:28:00	11	38	52°38'06.7"N 1°10'32.9"W	1	U22	0	Derby	57.2	53.9	56.6	55.9	2	16	27	28	3
2015-04-15	11:50:00	11	38	52°34'19.3"N 1°08'04.1"W	1	U23	0	Derby	56.2	56.3	55.7	56.0667	2	31	42	5	3
2015-04-15	12:20:00	12	38	52°58'07.5"N 1°31'55.9"W	1	U24	0	Derby	54.5	57.3	56.7	56.1667	0	14	35	20	4
2015-04-15	12:48:00	12	38	52°58'05.2"N 1°32'18.4"W	1	U25	0	Derby	58	57.4	56.9	57.4333	0	14	35	20	4
2015-04-15	13:15:00	13	38	52°35'11.1"N 1°10'22.3"W	1	U26	0	Derby	61.3	57.4	56.9	58.5333	5	69	12	62	2
2015-04-15	13:38:00	13	38	52°37'19.5"N 1°08'56.4"W	1	U27	0	Derby	61.1	59.8	58.9	59.9333	0	15	34	82	1
2015-04-16	11:36:00	11	39	52°34'19.3"N 1°08'04.1"W	2	U22	0	Derby	52.2	52.5	49.2	51.3	4	4	21	55	1
2015-04-16	11:56:00	11	39	52°38'08.2"N 1°10'38.4"W	2	U23	0	Derby	51.7	52.8	52.3	52.2667	3	3	81	52	1
2015-04-16	12:25:00	12	39	52°40'55.2"N 1°06'12.6"W	2	U24	0	Derby	54.6	53.7	52.7	53.6667	5	7	11	69	3
2015-04-16	12:42:00	12	39	52°56'09.5"N 1°28'50.0"W	2	U25	0	Derby	56.4	55.1	53.2	54.9	0	101	109	0	12
2015-04-16	13:09:00	13	39	52°55'59.9"N 1°29'44.6"W	2	U26	0	Derby	58.1	61.9	60.9	60.3	3	19	13	86	2
2015-04-16	13:36:00	13	39	52°57'58.3"N 1°31'27.1"W	2	U27	0	Derby	58.6	57.3	57.4	57.7667	9	35	35	203	0
2015-04-17	12:12:00	12	40	52°55'59.9"N 1°29'44.6"W	1	R19	1	Derby	42.7	43	44.5	43.4	2	38	99	0	6
2015-04-17	12:47:00	12	40	52°58'05.2"N 1°32'18.4"W	1	R20	1	Derby	45.8	49.6	48.4	47.9333	2	149	113	0	8
2015-04-17	13:12:00	13	40	52°58'04.2"N 1°32'23.2"W	1	R21	1	Derby	47.7	44.3	46.3	46.1	0	65	72	52	5
2015-04-17	14:02:00	14	40	52°55'04.3"N 1°26'43.3"W	1	R22	1	Derby	45.6	45.2	46.3	45.7	2	23	64	8	3
2015-04-17	14:26:00	14	40	52°37'19.4"N 1°03'10.0"W	1	R23	1	Derby	44.1	42.9	43.8	43.6	3	8	74	33	5
2015-04-18	11:41:00	11	41	52°40'57.0"N 1°06'23.4"W	2	R19	1	Derby	44.9	42.5	43.4	43.6	0	24	52	0	8
2015-04-18	11:56:00	11	41	52°34'21.0"N 1°08'04.0"W	2	R20	1	Derby	43.5	43.4	43.3	43.4	0	102	138	0	10
2015-04-18	12:12:00	12	41	52°40'54.1"N 1°06'14.3"W	2	R21	1	Derby	44	42.7	44.1	43.6	0	29	83	0	10
2015-04-18	12:30:00	12	41	52°34'21.0"N 1°08'04.0"W	2	R22	1	Derby	44.4	44.9	45.2	44.8333	2	7	113	20	5
2015-04-18	12:54:00	12	41	52°55'59.1"N 1°29'50.8"W	2	R23	1	Derby	45.1	46.8	44.4	45.4333	2	64	78	48	5
2015-04-20	11:45:00	11	43	52°55'59.1"N 1°29'50.8"W	1	R24	1	Derby	41.6	42.8	40.3	41.5667	0	122	138	0	10
2015-04-20	12:15:00	12	43	52°38'08.2"N 1°10'38.4"W	1	R25	1	Derby	47.3	44.2	45	45.5	2	18	37	44	4
2015-04-20	12:36:00	12	43	52°35'11.8"N 1°10'22.6"W	1	R26	1	Derby	40.3	42.6	45.3	42.7333	2	117	63	0	7
2015-04-20	12:58:00	12	43	52°58'04.2"N 1°32'23.2"W	1	R27	1	Derby	42.4	42.1	42.5	42.3333	5	17	95	120	3
2015-04-20	13:20:00	13	43	52°56'09.5"N 1°28'50.0"W	1	R28	1	Derby	41.9	39.6	42.1	41.2	0	7	116	55	3
2015-04-21	11:50:00	11	44	52°56'11.4"N 1°28'50.9"W	2	R24	1	Derby	43.2	41.2	41.1	41.8333	0	187	220	0	20
2015-04-21	12:22:00	12	44	52°36'44.2"N 1°02'27.8"W	2	R25	1	Derby	40.2	47.2	41.6	43	0	8	54	0	8
2015-04-21	12:45:00	12	44	52°37'19.5"N 1°08'56.4"W	2	R26	1	Derby	46.4	45	42.4	44.6	2	67	67	48	4
2015-04-21	13:15:00	13	44	52°40'55.1"N 1°06'16.8"W	2	R27	1	Derby	41.8	45.6	43.4	43.6	5	12	35	134	3
2015-04-21	13:45:00	13	44	52°58'09.8"N 1°31'30.9"W	2	R28	1	Derby	46.9	45	46.6	46.1667	1	3	121	10	3
2015-04-22	13:46:00	13	45	52°56'11.4"N 1°28'50.9"W	1	U29	0	Derby	50.7	50	46.3	49	2	5	43	14	3
2015-04-22	14:15:00	14	45	52°58'07.5"N 1°31'55.9"W	1	U30	0	Derby	46.1	50.4	51.8	49.4333	1	29	34	11	4
2015-04-24	13:06:00	13	47	52°37'19.4"N 1°03'10.0"W	2	U29	0	Derby	45.9	48.6	47.6	47.3667	0	6	46	0	10
2015-04-24	13:56:00	13	47	52°40'57.0"N 1°06'23.4"W	2	U30	0	Derby	52.8	47.5	47.7	49.3333	1	24	31	5	5
